# Supplementary material for: Therapeutic Efficacy of CD34-Derived Allogeneic Dendritic Cells Engineered to Express CD93, CD40L, and CXCL13 in Humanized Mouse Models of Pancreatic Cancer
Source: Vaccines (Basel). 2025 Jul 12;13(7):749. doi: 10.3390/vaccines13070749 (PMC12298679; doi:10.3390/vaccines13070749)
Supplement: Supplementary file 1 [file vaccines-13-00749-s001.zip]

Archive with 1 entries (1 files):
- vaccines-3675142-supplementary.pdf
